# Supplementary material for: GNAI2 polymorphic variance associates with salt sensitivity of blood pressure in the Genetic Epidemiology Network of Salt Sensitivity study
Source: Physiol Genomics. 2018 Jun 15;50(9):724–5. doi: 10.1152/physiolgenomics.00141.2017 (PMC6172609; doi:10.1152/physiolgenomics.00141.2017)
Supplement: Table 1 — (.xlsx 13 KB) [file TableS1-results.xlsx]

## Sheet: Sheet1
rsID	Locus name	Chr	Position	EA/ALT	Trait	EAF	Effect-size (β)	Std. Error	Z-score	P	N	I2	Het_P
Linear-regression model (continuous pheontype)
rs10510755	GNAI2	3	50256172	T/C	BP response to high sodium diet	0.0619835	-0.417511	0.217548	-1.91916	0.049	968
rs9852677	GNAI2	3	50266621	C/T	BP response to high sodium diet	0.48912	-0.102323	0.0954895	-1.07157	0.28	968
rs2282751	GNAI2	3	50266789	G/A	BP response to high sodium diet	0.43316	-0.0437648	0.0966172	-0.452971	0.65	968
Logistic-regression model (case-control phenotype)
rs10510755	GNAI2	3	50256172	T/C	Salt Sensitive vs. non-Salt Sensitive	0.0619835	-0.441952	0.214044	-2.06477	0.039	369 (Yes), 599 (No)
rs9852677	GNAI2	3	50266621	C/T	Salt Sensitive vs. non-Salt Sensitive	0.4891	-0.0888243	0.0949736	-0.935253	0.3496	369 (Yes), 599 (No)
rs2282751	GNAI2	3	50266789	G/A	Salt Sensitive vs. non-Salt Sensitive	0.4332	-0.0381138	0.0961439	-0.396425	0.6917	369 (Yes), 599 (No)
Logistic-regression model (case-control phenotype)	Locus name	Chr	Position	EA/ALT	Trait	EAF	Odds Ratio	95% CI	Z-score	P	N
rs10510755	GNAI2	3	50256172	T/C	Odds Ratio	0.0619835	3.046	2.195 - 4.228	6.663	0.039	369 (Yes), 599 (No)
Abbreviations: rsID - dbSNP rsID; locus name, variant annotation; Chr - chromosome; Pos - Build 37 position; EA/ALT - Effect allele and alternative allele; Trait; EAF - Effect allele frequency; β (SE)/Z-score - effect estimate and standard error for a quantitative trait and Z-score for example for a binary trait; CI - Confidence Intterval for Odd Ratio, P - P-value for association; N - number of …
