# Supplementary material for: GNAI2 polymorphic variance associates with salt sensitivity of blood pressure in the Genetic Epidemiology Network of Salt Sensitivity study
Source: Physiol Genomics. 2018 Jun 15;50(9):724–5. doi: 10.1152/physiolgenomics.00141.2017 (PMC6172609; doi:10.1152/physiolgenomics.00141.2017)
Supplement: Table 2 — (.xlsx 14 KB) [file TableS2-QC.xlsx]

## Sheet: Sheet1
Study genotyping / QC							SNP QC					Imputation information						Sample QC
Cohort Name	Array used and version	Genotype calling software	Related individuals (yes/no)?	Familial adjustment method (if applicable)	Population stratification assessment and adjustment	Analysis software version	MAF	Call Rate	HWE p-value	# SNPs analysed post-QC	Other filtering	Number of SNPs used for imputation	Imputation software	Imputation backbone, if 1000 genomes indicate the release	Haplotypes used for backbone	NCBI build	Chr X imputed yes/no	Call Rate	Other QC exclusions (e.g. IBS clustering, heterozygosity, other)
Genetic Epidemiology of Salt Sensitivity (GenSalt)	Affeymetrix Genonewide Human SNP Array AFFY_6.0	MACH	Yes		See Parent GenSalt Study	See Parent GenSalt Study	NA		> 10-6	3	No	NA	NA	NA	NA	NA	NA
